# Supplementary material for: Renewable energy for sustainable development in China: Discourse analysis
Source: PLoS One. 2024 Nov 27;19(11):e0298347. doi: 10.1371/journal.pone.0298347 (PMC11602088; doi:10.1371/journal.pone.0298347)
Supplement: S1 Data — (XLSX) [file pone.0298347.s001.xlsx]

## Sheet: Sheet1
Year	GBO (BAU)	SG (BAU)	WG (BAU)	GBO (RS)	SG (RS)	WG (RS)	GBO (AS)	SG (AS)	WG (AS)
2012	30.133	3.59451	103.05	30	3	109	30	3	109
2017	79.5989	117.8	304.6	79	115	309	78	114	308
2021	169.932	327	655.6	170	328	654	169	324	643
	Source: China Bureau of statistics

## Sheet: Sheet2
Source: China Bureau of statistics
	2012	2017	2021		2012	GBO (BAU)	30.13	79.6	169.93
GBO (BAU)	30.133	79.5989	169.932			GBO (RS)	30	79	170
GBO (RS)	30	79	170			GBO (AS)	30	78	169
GBO (AS)	30	78	169		2017	SG (BAU)	3.59	117.8	327
SG (BAU)	3.59451	117.8	327			SG (RS)	3	115	328
SG (RS)	3	115	328			SG (AS)	3	114	324
SG (AS)	3	114	324		2021	WG (BAU)	103.05	304.6	655.6
WG (BAU)	103.05	304.6	655.6			WG (RS)	109	309	654
WG (RS)	109	309	654			WG (AS)	109	308	643
WG (AS)	109	308	643

## Sheet: Sheet3
Time	SG (TWh)	WG (TWh)	GBO (TWh)	total	SG	WG	GBO
2012	3.59451	103.05	30.133	136.777	38.0518	0.369256	0.0122542
2013	8.37389	138.264	37.133	183.771	21.9457	0.158723	0.00427445
2014	23.5122	159.763	46.2682	229.543	9.76274	0.0611077	0.00132073
2015	39.4806	185.591	54.0703	279.142	7.07037	0.0380964	0.000704572
2016	66.528	240.861	62.1348	369.523	5.55441	0.0230607	0.00037114
2017	117.8	304.6	79.5989	501.999	4.26145	0.0139903	0.00017576
2018	176.9	365.8	93.7252	636.425	3.59766	0.00983503	0.000104935
2019	224	405.3	112.725	742.025	3.31261	0.00817324	7.25058e-05
2020	261.1	466.5	135.625	863.225	3.30611	0.00708705	5.22547e-05
2021	327	655.6	169.932	1152.53	3.52456	0.00537609	3.16368e-05
